# Supplementary material for: A comparison of the effectiveness of three LED phototherapy machines, single- and double-sided, for treating neonatal jaundice in a low resource setting
Source: PLoS One. 2018 Oct 11;13(10):e0205432. doi: 10.1371/journal.pone.0205432 (PMC6181361; doi:10.1371/journal.pone.0205432)
Supplement: S1 Dataset — (XLS) [file pone.0205432.s002.xls]

## Sheet: dataset
UniqueID	Whereborn	Gestage	Bweight	Sex	MumBGp	InfBG	MumRh	InfRh	G6PD	Coombs	PrevSib	SigBruis	ExclBF	PoorFeed	GotO2	GotAB	TSBStart	TSB6	MachineAlloc	ChangMach	gest3538	TSBend	AgeAtAdm	AgeAtRxStart	TimeToSix	RxDuration	LOS	FeedRisk	abocoombs	singdub
28	Inborn	35	2700	Female	B	A	Positive	Positive	N/A	Negative	No	No	Yes	No	No	No	351.2	284.7	Firefly	No	35	125.9	106.4	111.4	6	137	144	3.No	0	1
98	Inborn	35	2400	Male	O	O	Positive	Positive	N/A	Negative	No	No	Yes	No	No	No	338.5	305.5	Firefly	No	35	136	367.4	371.4	6	76	99	3.No	0	1
310	Inborn	35	2600	Male	B	B	Positive	Positive	Negative	Negative	No	No	Yes	No	No	No	397.9	348.9	Firefly	No	35	204.9	80.9	81.4	6	47	55.5	3.No	0	1
180	Inborn	36	2700	Male	O	O	Negative	Negative	N/A	Negative	No	No	Yes	No	No	No	310.6	295	Firefly	No	36	182.2	88.1	89.1	6	23	74	3.No	0	1
16	Inborn	37	2850	Male	O	A	Positive	Positive	N/A	Positive	No	No	Yes	No	No	Yes	383.4	318.4	Firefly	No	37	209.3	58	58.8	6	98	116.8	3.No	1	1
29	Inborn	37	3360	Female	O	O	Positive	Positive	N/A	Positive	No	No	Yes	No	No	No	299.3	313.7	Firefly	No	37	190.9	92.2	93.3	6	94.7	140.8	3.No	0	1
34	Inborn	37	3200	Male	N/A	O	N/A	Positive	N/A	Negative	No	No	Yes	No	No	No	269.9	249.1	Firefly	No	37		101.9	102.9	6	49	50	3.No	0	1
236	Inborn	37	2400	Male	B	B	Positive	Positive	N/A	Negative	No	No	No	No	No	No	343.4	291.9	Firefly	No	37	116.7	115.8	116.8	6	75	94	3.No	0	1
245	Inborn	37	2600	Female	O	O	Positive	Positive	N/A	Negative	No	No	No	No	No	No	235.2	216.8	Firefly	No	37		89.9	91.2	6	54.5	70.8	3.No	0	1
290	Inborn	37	3100	Male	N/A	A	N/A	Positive	N/A	Negative	No	No	No	No	No	No	405.7	378.8	Firefly	No	37	185.9	98	99	6	63.5	71.5	3.No	0	1
2	Inborn	38	3800	Female	N/A	B	N/A	Positive	N/A	Negative	No	No	Yes	No	No	No	284.5	269.2	Firefly	No	38	143	90.8	92.1	6	51.3	54.8	3.No	0	1
9	Inborn	38	3200	Male	N/A	B	N/A	Positive	N/A	Negative	No	No	Yes	No	No	No	292.6	267.7	Firefly	No	38		91.8	92.3	6	92	92.5	3.No	0	1
10	Inborn	38	3260	Female	N/A	B	N/A	Positive	N/A	Negative	No	No	Yes	No	No	No	369.6	313.6	Firefly	No	38	160.1	111	113	6	69	95	3.No	0	1
14	Inborn	38	3150	Male	B	B	Positive	Positive	N/A	Positive	No	No	Yes	No	No	Yes	298.4	264.9	Firefly	No	38	129.2	101.5	104.8	6	46	127.3	3.No	0	1
25	Inborn	38	3000	Female	O	B	Positive	Positive	N/A	Negative	No	No	No	No	No	Yes	231	223.6	Firefly	No	38	89.2	9.4	58.4	6	97	189	3.No	0	1
26	Inborn	38	3470	Male	N/A	B	N/A	Positive	N/A	Negative	No	No	Yes	No	No	No	309	321.5	Firefly	No	38	240	378.7	382.1	6	44	48.4	3.No	0	1
36	Inborn	38	2500	Male	A	AB	Positive	Positive	N/A	Negative	No	No	Yes	No	No	No	302.5	282.4	Firefly	No	38	101.6	90	91	6	75	95	3.No	0	1
38	Inborn	38	2900	Male	N/A	A	N/A	Positive	N/A	Negative	No	No	Yes	No	No	No	304.6	315.9	Firefly	No	38		86.9	87.9	6	47.5	48.5	3.No	0	1
100	Inborn	38	3000	Male	O	O	Positive	Positive	N/A	Negative	No	No	No	No	No	No	252.1	214.4	Firefly	No	38	104.9	97	98	6	71	77	3.No	0	1
167	Inborn	38	3200	Male	O	A	Positive	Positive	N/A	Negative	No	No	Yes	No	No	No	247.2	249.2	Firefly	No	38	159.9	71.5	72.7	6	49	74.2	3.No	0	1
170	Inborn	38	3100	Male	N/A	AB	N/A	Positive	N/A	Negative	No	No	No	No	No	No	327.7	306	Firefly	No	38	209	121.3	122	6	46	49.8	3.No	0	1
182	Inborn	38	3600	Male	O	O	Positive	Positive	N/A	Negative	No	No	Yes	No	No	No	266.1	244.3	Firefly	No	38	175.4	91.3	92.3	6	29	55	3.No	0	1
252	Inborn	38	2700	Male	A	O	Positive	Positive	N/A	Negative	No	No	Yes	No	No	No	327.5	311.4	Firefly	No	38	215	84.6	86.6	6	28	45	3.No	0	1
267	Inborn	38	3400	Male	O	O	Positive	Positive	N/A	Negative	No	No	Yes	No	No	No	284.5	275.1	Firefly	No	38	233.5	76.3	77.5	6	50.5	54.8	3.No	0	1
271	Inborn	38	3100	Male	N/A	O	N/A	Positive	N/A	Negative	No	No	No	No	No	No	313	310.6	Firefly	No	38	162	105	105.5	6	39.5	48	3.No	0	1
288	Inborn	38	3200	Male	A	A	Positive	Positive	N/A	Negative	No	No	No	No	No	No	308.6	313.5	Firefly	No	38	161.3	83.3	85.2	6	32.4	52.9	3.No	0	1
297	Inborn	38	3100	Male	O	O	Positive	Positive	N/A	Negative	No	No	Yes	No	No	No	313.2	280.1	Firefly	No	38	219.2	90	90.5	6	34	51.5	3.No	0	1
300	Inborn	38	3400	Male	O	B	Positive	Positive	N/A	Negative	No	No	No	No	No	No	308.7	305.8	Firefly	No	38	184.4	57.2	57.5	6	44	48.3	3.No	0	1
305	Inborn	38	3300	Male	O	B	Positive	Positive	N/A	Negative	No	No	Yes	No	No	No	287.9	295.1	Firefly	No	38	189.8	101.9	102.5	6	31.7	50.3	3.No	0	1
7	Inborn	39	2810	Female	N/A	A	N/A	Positive	N/A	Negative	No	No	Yes	No	No	Yes	252.5	261.7	Firefly	No	39	178.6	48	49.5	6	41	87	3.No	0	1
18	Inborn	39	3600	Male	O	A	Positive	Positive	N/A	Negative	No	No	Yes	No	No	No	256.7	210.9	Firefly	No	39		195	200	6	41.5	51.5	3.No	0	1
50	Inborn	39	3340	Female	A	B	Positive	Positive	N/A	Negative	No	No	Yes	No	No	No	373.7	307.3	Firefly	No	39	145.3	66.3	67.8	6	75	76.5	3.No	0	1
57	Inborn	39	3600	Male	N/A	AB	N/A	Positive	Negative	Negative	No	No	Yes	No	No	No	275	274.2	Firefly	No	39	189.4	117.9	119	6	23	45.6	3.No	0	1
63	Inborn	39	2700	Male	O	O	Positive	Positive	N/A	Negative	No	No	Yes	No	No	Yes	283.1	276	Firefly	No	39	139	72.1	79.1	6	88	188	3.No	0	1
68	Inborn	39	2530	Male	A	A	Positive	Positive	N/A	Negative	No	No	Yes	No	No	No	364	295.9	Firefly	No	39	128.5	110.8	121	6	65	101.3	3.No	0	1
72	Inborn	39	2900	Female	O	O	Positive	Positive	N/A	Negative	No	No	Yes	No	No	No	270.6	253.2	Firefly	No	39		75.8	76.4	6	71	71.7	3.No	0	1
76	Inborn	39	2470	Male	B	B	Positive	Positive	N/A	Negative	No	No	No	No	No	No	436.8	464.9	Firefly	No	39		437	438	6	48.5	49.5	3.No	0	1
87	Inborn	39	3000	Male	B	B	Positive	Positive	N/A	Negative	No	No	No	No	No	No	409.6	348.5	Firefly	No	39	216.5	95.2	95.5	5.5	45.5	71.8	3.No	0	1
117	Inborn	39	3700	Male	O	A	Positive	Positive	N/A	Negative	No	No	Yes	No	No	No	307.8	278	Firefly	No	39	135.1	108	108.5	6	72.5	77	3.No	0	1
119	Inborn	39	3200	Male	A	B	Positive	Positive	N/A	Negative	No	No	No	No	No	No	295.5	255.2	Firefly	No	39	158.2	85.3	86.1	6	26	51.8	3.No	0	1
137	Inborn	39	3300	Female	O	A	Positive	Positive	N/A	Negative	No	No	No	No	No	No	252.8	287.7	Firefly	No	39	168.4	99.1	99.4	6	50	68.3	3.No	0	1
140	Inborn	39	3800	Male	O	O	Positive	Positive	N/A	Negative	No	No	Yes	No	No	No	327.6	324.3	Firefly	No	39	135.3	107	108	6	74	98	3.No	0	1
175	Inborn	39	3100	Female	O	A	Positive	Positive	N/A	Negative	No	No	No	No	No	No	256.4	222.6	Firefly	No	39	170.5	127.6	130.1	6	22	49.5	3.No	0	1
200	Inborn	39	3400	Male	A	A	Positive	Positive	N/A	Negative	No	No	Yes	No	No	No	291.8	234.5	Firefly	No	39	228.1	7.9	80.9	6	21	111	3.No	0	1
208	Inborn	39	3500	Male	O	B	Positive	Positive	N/A	Negative	No	No	No	No	No	No	301.7	282.9	Firefly	No	39	210.9	47.3	47.8	6	54.2	69.7	3.No	0	1
216	Inborn	39	3000	Male	O	B	Positive	Positive	N/A	Negative	No	No	No	No	No	No	244.6	238.4	Firefly	No	39	178.7	15.1	15.6	6	90	95.5	3.No	0	1
219	Inborn	39	3800	Female	O	A	Positive	Positive	N/A	Negative	No	No	No	No	No	No	453	425.9	Firefly	No	39	230.4	63.6	64.8	6	44	51.3	3.No	0	1
251	Inborn	39	3800	Female	A	A	Positive	Positive	N/A	Negative	No	No	No	No	No	No	359.1	324.8	Firefly	No	39	252	101.5	104.5	6	46	72	3.No	0	1
261	Inborn	39	3100	Female	O	A	Positive	Positive	N/A	Negative	No	No	No	No	No	No	269.2	213.9	Firefly	No	39	121	93.8	95.9	6	71.8	92	3.No	0	1
264	Inborn	39	2700	Female	O	B	Positive	Positive	N/A	Negative	No	No	No	No	No	No	278.6	247.5	Firefly	No	39	166.4	52.7	53.7	6	41.5	54.5	3.No	0	1
285	Inborn	39	2600	Female	O	O	Positive	Positive	N/A	Negative	No	No	No	No	No	No	246.2	209.3	Firefly	No	39	186.6	69.2	70.7	6	23.5	30	3.No	0	1
308	Inborn	39	3300	Female	A	O	Positive	Positive	Positive	Negative	No	No	No	No	No	No	333.7	293.5	Firefly	No	39	159.7	102	103.7	6	40.5	48.2	3.No	0	1
19	Inborn	40	3109	Female	N/A	O	N/A	Positive	N/A	Negative	No	No	Yes	No	No	Yes	310.6	293	Firefly	No	40	125	70.2	78.9	6	65.5	100.8	3.No	0	1
54	Inborn	40	2480	Male	A	AB	Positive	Positive	N/A	Negative	No	No	Yes	No	No	No	296	275.9	Firefly	No	40	88.4	99.2	101.2	6	73	80	3.No	0	1
80	Inborn	40	2700	Female	O	A	Positive	Positive	N/A	Negative	No	No	No	No	No	No	361.1	331	Firefly	No	40	206.6	69.7	70	6	65.5	91.8	3.No	0	1
104	Inborn	40	3200	Male	O	A	Positive	Positive	N/A	Negative	No	No	Yes	No	No	No	289.7	278.5	Firefly	No	40	193.9	81.8	85.5	6	45.8	50.5	3.No	0	1
114	Inborn	40	2800	Female	O	O	Positive	Positive	N/A	Negative	No	No	No	No	No	No	295.9	251.5	Firefly	No	40	115	92.5	93.7	6	50	54.2	3.No	0	1
121	Inborn	40	2900	Female	O	O	Positive	Positive	N/A	Negative	No	No	Yes	No	No	No	399	336.8	Firefly	No	40	206	136.9	137.1	6	19.5	24.7	3.No	0	1
122	Inborn	40	3200	Female	A	A	Positive	Positive	N/A	Negative	No	No	Yes	No	No	No	368	325.1	Firefly	No	40	116	125.9	126.4	6	72	76.5	3.No	0	1
123	Inborn	40	2900	Male	O	O	Positive	Positive	N/A	Negative	No	No	No	No	No	No	374	314.3	Firefly	No	40	125.1	88.6	89.1	6	113	114.5	3.No	0	1
130	Inborn	40	3400	Female	O	O	Positive	Positive	N/A	Negative	No	No	No	No	No	No	251.3	236.7	Firefly	No	40		94.1	95.1	6	48.5	49.5	3.No	0	1
131	Inborn	40	3300	Male	O	O	Positive	Positive	N/A	Negative	No	No	No	No	No	No	226.6	225.1	Firefly	No	40	167.3	75.3	76.1	6	36	39.8	3.No	0	1
134	Inborn	40	3300	Female	O	O	Positive	Positive	N/A	Negative	No	No	No	No	No	No	279.7	270	Firefly	No	40	120.4	99.8	100.8	6	35.5	70.5	3.No	0	1
143	Inborn	40	3400	Female	O	O	Positive	Positive	N/A	Negative	No	No	No	No	No	No	310.7	323	Firefly	No	40	193	71	72	6	71	96	3.No	0	1
150	Inborn	40	3400	Male	O	O	Positive	Positive	N/A	Negative	No	No	No	No	No	No	307.1	281.7	Firefly	No	40	120.2	96.3	97	6	47	47.8	3.No	0	1
242	Inborn	40	3500	Male	A	AB	N/A	N/A	N/A	Negative	No	No	Yes	No	No	No	383.4	377.2	Firefly	No	40	176.1	80.3	82.3	6	46.7	69.8	3.No	0	1
255	Inborn	40	3900	Male	A	B	Positive	Positive	N/A	Negative	No	No	No	No	No	No	262.4	268.7	Firefly	No	40	183.7	93.2	94.8	6	24.5	45.2	3.No	0	1
272	Inborn	40	4300	Male	O	O	Positive	Positive	N/A	Negative	No	No	No	No	No	No	370.5	364.6	Firefly	No	40	238.1	121.1	123.6	6	24.5	51	3.No	0	1
273	Inborn	40	3700	Male	B	B	Positive	Positive	Negative	Negative	No	No	No	No	No	No	312.4	264.8	Firefly	No	40	200.5	67.5	68.5	6	49.5	69.5	3.No	0	1
289	Inborn	40	3300	Male	O	O	Positive	Positive	N/A	Negative	No	No	No	No	No	No	303.1	229.2	Firefly	No	40	212.7	83.6	85.1	6	27	45.5	3.No	0	1
303	Inborn	40	3600	Male	B	O	Positive	Positive	N/A	Negative	No	No	No	No	No	No	438.5	378	Firefly	No	40	181.1	127.6	128.8	6	36.3	45.5	3.No	0	1
276	Inborn	41	3100	Male	B	B	Positive	Positive	N/A	Negative	No	No	No	No	No	No	397.2	297.3	Firefly	No	41	214.1			6	60	88	3.No	0	1
258	Outborn	35	2300	Male	B	B	Positive	Positive	N/A	Negative	No	No	No	No	No	No	187.6	195.6	Firefly	No	35	153.8	48.5	50.7	6	61.8	121	3.No	0	1
277	Outborn	36	2800	Male	O	A	Positive	Positive	N/A	Negative	No	No	No	No	No	Yes	224.3	221.3	Firefly	No	36	103.6	47	194.5	6	48	221.5	3.No	0	1
48	Outborn	38	2500	Female	O	O	Positive	Positive	N/A	Negative	No	No	Yes	No	No	No	210.4	201.3	Firefly	No	38		111	112	6	19	20	3.No	0	1
77	Outborn	38	3400	Male	A	A	Positive	Positive	N/A	Negative	No	No	Yes	No	No	No	278.7	254	Firefly	No	38	171.8	82.5	83	6	87	94.5	3.No	0	1
162	Outborn	38	3000	Male	N/A	O	N/A	Positive	N/A	Negative	No	No	No	No	No	No	245	223.5	Firefly	No	38	117	126.3	127.8	6	44	50.5	3.No	0	1
294	Outborn	38	3300	Male	O	O	Positive	Positive	N/A	Negative	No	No	No	No	No	No	341.3	346.1	Firefly	No	38	173.3	190.6	191.8	6	42.8	53.1	3.No	0	1
44	Outborn	39	2910	Female	B	B	Positive	Positive	N/A	Negative	No	No	Yes	No	No	Yes	346.3	346	Firefly	No	39		48.3	50.3	6	139	141	3.No	0	1
159	Outborn	39	3100	Male	O	O	N/A	Positive	N/A	Negative	No	No	Yes	No	No	No	339.6	301.1	Firefly	No	39	132.8	121.4	121.4	6	44	74	3.No	0	1
177	Outborn	39	3500	Male	O	O	Positive	Positive	N/A	Negative	No	No	No	No	No	No	414.9	399.7	Firefly	No	39	190.4	99.5	100	6	47	71.5	3.No	0	1
186	Outborn	39	3100	Female	B	B	Positive	Positive	N/A	Negative	No	No	Yes	No	No	No	334.1	302.2	Firefly	No	39	185.4	285	287	6	49	57	3.No	0	1
190	Outborn	39	3000	Male	O	A	Positive	Positive	N/A	Negative	No	No	Yes	No	No	No	324.2	301.2	Firefly	No	39	104.2	56.5	57	6	62	66.5	3.No	0	1
194	Outborn	39	3000	Male	AB	A	Positive	Positive	N/A	Negative	No	No	No	No	No	No	336.9	281.1	Firefly	No	39	212	240.5	242.5	6	47.5	54.5	3.No	0	1
195	Outborn	39	3400	Male	B	O	Positive	Positive	N/A	Negative	No	No	No	No	No	No	302.2	248.2	Firefly	No	39	151.7			6	37.5	41	3.No	0	1
205	Outborn	39	3100	Male	O	A	Positive	Negative	Positive	Negative	No	No	Yes	No	No	No	370	314.4	Firefly	No	39	184.6			6	56	57	3.No	0	1
211	Outborn	39	2630	Female	O	O	Positive	Positive	N/A	Negative	No	No	Yes	No	No	No	351.6	340	Firefly	No	39	226.2	180	180.5	6	55	79.5	3.No	0	1
239	Outborn	39	3700	Male	N/A	A	N/A	Positive	N/A	Negative	No	No	Yes	No	No	No	248.8	240.8	Firefly	No	39	171.8			6	43	73.5	3.No	0	1
248	Outborn	39	3000	Male	N/A	O	N/A	Positive	N/A	Negative	No	No	No	No	No	No	319.8	291.3	Firefly	No	39	122	187.6	189.3	6	39	49.7	3.No	0	1
146	Outborn	40	2600	Female	O	O	Positive	Positive	N/A	Negative	No	No	No	No	No	No	322.7	289.7	Firefly	No	40		192.5	194	6	46.5	48	3.No	0	1
164	Outborn	40	3800	Female	N/A	O	N/A	Positive	N/A	Negative	No	No	Yes	No	No	Yes	283.4	252.1	Firefly	No	40	135.6	109	110.5	6	40	65.5	3.No	0	1
237	Outborn	40	4300	Female	AB	A	Positive	Positive	N/A	Negative	No	No	Yes	No	No	No	397.1	369.7	Firefly	No	40	274.9	529.2	530.3	6	76.5	116.7	3.No	0	1
279	Unclear	39	3200	Male	N/A	O	N/A	Positive	N/A	Negative	No	No	No	No	No	No	261.7	259.5	Firefly	No	39	145.9			6	54	74.5	3.No	0	1
191	Inborn	N/A	3300	Male	O	O	Positive	Positive	N/A	Negative	No	No	Yes	No	No	No	285.9	272	Lullaby	No		177	105.9	106.9	6	149.5	150.5	3.No	0	0
232	Inborn	N/A	2700	Female	O	A	Positive	Positive	N/A	Negative	No	No	No	No	No	Yes	404	394.1	Lullaby	No		133			6	70	75.8	3.No	0	0
116	Inborn	35	2700	Male	O	O	Positive	Positive	N/A	Negative	No	No	No	No	No	No	249.9	236.6	Lullaby	No	35	170.1	72.3	74.1	6	60.7	62.8	3.No	0	0
53	Inborn	36	2600	Male	A	O	Positive	Positive	N/A	Negative	No	No	Yes	No	No	No	285	243.2	Lullaby	No	36	116.9	192.3	193	6	40	115.8	3.No	0	0
66	Inborn	36	3600	Female	N/A	A	N/A	Positive	N/A	Negative	No	No	Yes	No	No	No	256.5	248.7	Lullaby	No	36		76.8	80.3	6	45	48.5	3.No	0	0
287	Inborn	36	2400	Female	O	A	Positive	Positive	N/A	Negative	No	No	No	No	No	No	296.9	300.7	Lullaby	No	36	136.4	100.8	102.3	6	73.5	92	3.No	0	0
111	Inborn	37	2800	Female	O	A	Positive	Positive	N/A	Negative	No	No	No	No	No	No	248.2	229.9	Lullaby	No	37	102.1	101.5	101.7	6	44	50.2	3.No	0	0
244	Inborn	37	3000	Female	AB	A	Positive	Positive	N/A	Negative	No	No	Yes	No	No	No	252.7	257.2	Lullaby	No	37	176.3	101.7	103.7	6	31	54	3.No	0	0
268	Inborn	37	2800	Male	A	A	Positive	Positive	N/A	Negative	No	No	No	No	No	No	253.9	272.1	Lullaby	No	37	239.6	98.8	99.3	6	74.5	92	3.No	0	0
8	Inborn	38	3500	Male	AB	A	Positive	Positive	N/A	Negative	No	No	Yes	No	No	No	263.2	263.3	Lullaby	No	38		121.8	125.8	6	152	156	3.No	0	0
13	Inborn	38	2700	Female	N/A	N/A	N/A	N/A	N/A	N/A	No	No	Yes	No	No	No	308.3	277.5	Lullaby	No	38	137.7	3.8	4.8	6	71		3.No	0	0
22	Inborn	38	2600	Male	O	O	Positive	Positive	N/A	Negative	No	No	Yes	No	No	No	251.8	209.6	Lullaby	No	38		373.9	377.2	6	20	23.2	3.No	0	0
31	Inborn	38	2500	Female	O	O	Positive	Positive	N/A	Negative	No	No	Yes	No	No	No	256.2	219.7	Lullaby	No	38	85	69	69.7	6	61	61.7	3.No	0	0
47	Inborn	38	3630	Female	B	A	Positive	Positive	N/A	N/A	No	No	Yes	No	No	No	301	278.3	Lullaby	No	38	165.7	94	94.5	6	69	87.5	3.No	0	0
51	Inborn	38	2700	Female	N/A	A	N/A	Positive	N/A	Negative	No	No	Yes	No	No	No	241.6	230.1	Lullaby	No	38	136.6	67.3	68	6	51	69.8	3.No	0	0
67	Inborn	38	3310	Male	N/A	B	N/A	Positive	N/A	Negative	No	No	Yes	No	No	No	281.5	273	Lullaby	No	38	146.6	272	272.6	6	67.5	90.6	3.No	0	0
125	Inborn	38	3400	Male	O	O	Positive	Positive	N/A	Negative	No	No	No	No	No	No	232.5	221.7	Lullaby	No	38		82.4	83.2	6	61	61.8	3.No	0	0
163	Inborn	38	3100	Female	N/A	N/A	N/A	N/A	N/A	N/A	No	No	No	No	No	No	206.5	204.4	Lullaby	No	38		71.6	72.3	6	64	64.8	3.No	0	0
171	Inborn	38	3500	Male	O	B	Positive	Positive	N/A	Negative	Unclear	No	No	No	No	No	287.7	272.7	Lullaby	No	38	181.8	143.2	145.2	6	45	50	3.No	0	0
176	Inborn	38	2800	Female	B	B	Positive	Positive	N/A	Negative	No	No	No	No	No	No	238.4	253.9	Lullaby	No	38	181.3	71.8	74	6	70	96.3	3.No	0	0
178	Inborn	38	2800	Female	A	A	Positive	Positive	N/A	Negative	No	No	No	No	No	No	292.4	273.1	Lullaby	No	38		89.2	90.4	6	47	48.3	3.No	0	0
197	Inborn	38	2930	Male	O	O	Positive	Positive	Positive	Negative	No	No	Yes	No	No	No	268.8	263.7	Lullaby	No	38	235.3	93.5	94.5	6	24	25	3.No	0	0
269	Inborn	38	3200	Male	O	A	Positive	Positive	N/A	Negative	No	No	No	No	No	No	246.1	259.1	Lullaby	No	38	166.8	74.5	75.7	6	49	67.2	3.No	0	0
280	Inborn	38	2700	Male	N/A	B	N/A	Positive	N/A	Negative	No	No	No	No	No	No	283.4	285	Lullaby	No	38	169.7			6	43	52.5	3.No	0	0
299	Inborn	38	2900	Female	O	B	Positive	Positive	N/A	Negative	No	No	No	No	No	No	285.2	264.2	Lullaby	No	38	221.1	94.5	97.4	6	47.5	70.9	3.No	0	0
4	Inborn	39	3280	Male	N/A	B	N/A	Positive	N/A	Negative	No	No	Yes	No	No	Yes	218.4	192.5	Lullaby	No	39	192.5	52.8	53.7	5.7	5.7	118.3	3.No	0	0
24	Inborn	39	3100	Female	B	B	Positive	Positive	N/A	Negative	No	No	Yes	No	No	No	254.1	217.7	Lullaby	No	39	153.3	111	112	10	48	71	3.No	0	0
42	Inborn	39	4000	Female	O	O	Positive	Positive	N/A	Negative	No	No	Yes	No	No	No	329.3	341.8	Lullaby	No	39	140.1	115	116.8	6	116	141.8	3.No	0	0
61	Inborn	39	3300	Male	N/A	A	N/A	Positive	N/A	Negative	No	No	Yes	No	No	Yes	274.9	252.3	Lullaby	No	39		70.3	71.3	6	144.5	145.5	3.No	0	0
74	Inborn	39	3400	Female	A	O	Positive	Positive	N/A	Negative	No	No	No	No	No	Yes	275.6	245.2	Lullaby	No	39	179.6	60.8	61.3	6	54.8	93	3.No	0	0
79	Inborn	39	3600	Male	O	O	Positive	Positive	N/A	Negative	No	No	Yes	No	No	No	292.5	278.2	Lullaby	No	39	182	128.1	128.3	6	50.7	68.9	3.No	0	0
83	Inborn	39	3000	Male	O	O	Positive	Positive	N/A	Negative	No	No	No	No	No	No	261.4	275.4	Lullaby	No	39	172.1	173.1	193	6	47	86.9	3.No	0	0
88	Inborn	39	3100	Female	O	A	Positive	Positive	N/A	Negative	No	No	Yes	No	No	No	298.3	264.3	Lullaby	No	39	152.8	67.4	68.7	6	47	72.3	3.No	0	0
118	Inborn	39	3100	Female	A	A	Positive	Positive	N/A	Negative	No	No	No	No	No	No	385.5	354.9	Lullaby	No	39	139	236.6	236.8	6	42	48.3	3.No	0	0
124	Inborn	39	3040	Male	O	O	Positive	Positive	N/A	Negative	No	No	No	No	No	No	250.2	229.6	Lullaby	No	39	116.1	119.5	120.3	6	48	72.8	3.No	0	0
160	Inborn	39	3000	Male	O	O	N/A	N/A	N/A	Negative	No	No	Yes	No	No	No	237.2	234.1	Lullaby	No	39	125	126.6	127.6	6	48.5	54.2	3.No	0	0
169	Inborn	39	3100	Male	O	O	Positive	Positive	N/A	Positive	No	No	No	No	No	No	265.3	239.8	Lullaby	No	39	133.8	109.6	110.1	6	72.5	74	3.No	0	0
181	Inborn	39	3300	Male	O	O	Positive	Positive	N/A	Negative	No	No	Yes	No	No	No	328	350	Lullaby	No	39	196	192.6	193.8	6	46	55.2	3.No	0	0
189	Inborn	39	2300	Female	O	A	Positive	Positive	N/A	Negative	No	No	Yes	No	No	No	250	248.6	Lullaby	No	39	229	62.8	64.3	6	33	37.5	3.No	0	0
207	Inborn	39	3100	Male	B	O	Positive	Positive	N/A	Negative	No	No	Yes	No	No	No	193.8	207.1	Lullaby	No	39	140.9			6	47	54	3.No	0	0
210	Inborn	39	3400	Male	A	A	Positive	Positive	N/A	Negative	No	No	Yes	No	No	No	348.9	332.9	Lullaby	No	39	254.8	76.7	78.2	6	81	94.5	3.No	0	0
215	Inborn	39	3300	Unclear	O	N/A	N/A	N/A	N/A	N/A	No	No	No	No	No	No	246.4	247.2	Lullaby	No	39		51.3	52.8	6	66	71.5	3.No	0	0
223	Inborn	39	3100	Male	O	O	Positive	Positive	N/A	Negative	No	No	No	No	No	No	296.4	283	Lullaby	No	39	206.8	75.6	79.2	6	53.8	69.5	3.No	0	0
225	Inborn	39	2400	Male	B	B	Positive	Positive	N/A	Negative	No	No	Yes	No	No	No	248.4	205.5	Lullaby	No	39	153.1	94.1	95.8	6	23	45.8	3.No	0	0
230	Inborn	39	2700	Male	B	B	Positive	Positive	N/A	Negative	No	No	No	No	No	No	263.1	249.1	Lullaby	No	39	148	65.8	67.4	6	36	58.7	3.No	0	0
234	Inborn	39	3800	Male	O	N/A	Positive	N/A	N/A	N/A	No	No	No	No	No	No	333.4	340.2	Lullaby	No	39	267.3	105.5	106.5	6	66	69	3.No	0	0
241	Inborn	39	3400	Male	B	O	Positive	Positive	N/A	Negative	No	No	Yes	No	No	No	315.6	313.9	Lullaby	No	39	217.2	160	162	6	47	70	3.No	0	0
247	Inborn	39	3400	Female	O	O	Positive	Positive	N/A	Negative	No	No	No	No	No	No	299.4	281.6	Lullaby	No	39	161.1	123.7	124.2	6	44.5	53	3.No	0	0
250	Inborn	39	3000	Male	AB	B	Positive	Positive	N/A	Negative	No	No	No	No	No	No	240.4	242.4	Lullaby	No	39	170.9	63.5	65.5	6	75	92	3.No	0	0
254	Inborn	39	3200	Male	A	A	N/A	Positive	N/A	Negative	No	No	No	No	No	No	227.4	244.8	Lullaby	No	39		72.3	73.8	6	29.5	46	3.No	0	0
260	Inborn	39	3100	Male	AB	B	Positive	Positive	N/A	Negative	No	No	No	No	No	No	295.5	275.6	Lullaby	No	39	196.6	171.3	173.3	6	45	53	3.No	0	0
263	Inborn	39	3200	Male	O	B	Positive	Positive	N/A	Negative	No	No	No	No	No	No	325.6	297.2	Lullaby	No	39	137.3			6	73	78	3.No	0	0
270	Inborn	39	2800	Male	O	B	Positive	Positive	N/A	Negative	No	No	No	No	No	No	353.9	336.1	Lullaby	No	39	260	0	95	6	47	162	3.No	0	0
292	Inborn	39	3600	Male	O	B	Positive	Positive	N/A	Negative	No	No	No	No	No	No	328.6	364.5	Lullaby	No	39	223.2	91	92.3	6	110	120.3	3.No	0	0
309	Inborn	39	3200	Female	A	O	Positive	Positive	Negative	Negative	No	No	No	No	No	No	258.1	259.8	Lullaby	No	39		80.1	80.8	6	65.5	72.3	3.No	0	0
17	Inborn	40	2900	Female	A	O	Positive	Positive	N/A	Positive	No	No	Yes	No	No	Yes	277.9	241	Lullaby	No	40	195.4	112.5	161	6	99.5	262	3.No	0	0
55	Inborn	40	3700	Male	N/A	AB	N/A	Positive	N/A	Negative	No	No	Yes	No	No	Yes	340.1	333.4	Lullaby	No	40	153.4	76	76.8	5.7	98.2	145	3.No	0	0
93	Inborn	40	3500	Male	O	AB	Positive	Positive	N/A	Negative	No	No	Yes	No	No	No	367.1	354.2	Lullaby	No	40	168.6	172.7	172.8	6	71	93.2	3.No	0	0
101	Inborn	40	2900	Male	O	O	Positive	Positive	N/A	Negative	No	No	Yes	No	No	Yes	228.6	208.6	Lullaby	No	40	173.7	49.9	50.3	6	74	98.3	3.No	0	0
103	Inborn	40	2560	Male	B	O	Positive	Positive	N/A	Negative	No	No	No	No	No	No	379.5	425.5	Lullaby	No	40	128.6	96.3	98	6	122	144.7	3.No	0	0
105	Inborn	40	3300	Male	B	B	Positive	Positive	N/A	Negative	No	No	No	No	No	No	197.4	143	Lullaby	No	40	143	53.8	54.8	6	6	49	3.No	0	0
107	Inborn	40	3650	Male	B	B	Positive	Positive	N/A	Negative	No	No	Yes	No	No	No	246	246.4	Lullaby	No	40	143.1	78.5	78.5	6	40.3	46.3	3.No	0	0
108	Inborn	40	2760	Female	O	O	Positive	Positive	N/A	Negative	No	No	Yes	No	No	No	194	189.5	Lullaby	No	40		92.3	94.3	6	20.5	22.5	3.No	0	0
109	Inborn	40	2800	Male	B	AB	Positive	Positive	N/A	Negative	No	No	Yes	No	No	No	282	272	Lullaby	No	40	150.2	71.1	71.8	6	49	49.7	3.No	0	0
113	Inborn	40	3000	Male	B	O	Positive	Positive	N/A	Negative	No	No	No	No	No	No	296.2	298.5	Lullaby	No	40	212	86.5	87.3	6	47	53.8	3.No	0	0
126	Inborn	40	3500	Female	O	O	Negative	Negative	N/A	Negative	No	No	No	No	No	No	282.7	272.9	Lullaby	No	40	158.3	93.7	95	6	52	55.3	3.No	0	0
136	Inborn	40	2900	Male	O	B	Positive	Positive	N/A	Negative	No	No	Yes	No	No	No	328.6	304.3	Lullaby	No	40	187.4	64.8	65	6	48	72.3	3.No	0	0
139	Inborn	40	2900	Male	O	O	Positive	Positive	N/A	Negative	No	No	Yes	No	No	No	308	307	Lullaby	No	40	150	88	89.3	6	95	120.3	3.No	0	0
145	Inborn	40	2700	Female	B	AB	Positive	Positive	N/A	Negative	No	No	Yes	No	No	No	247.2	225.9	Lullaby	No	40		69	70	6	119.5	120.5	3.No	0	0
149	Inborn	40	3100	Female	O	O	Positive	Positive	N/A	Negative	No	No	Yes	No	No	No	252	243	Lullaby	No	40	111.1	96.5	97.5	6	48	54	3.No	0	0
153	Inborn	40	3100	Female	O	O	Positive	Positive	N/A	Negative	No	No	Yes	No	No	No	303.4	269.3	Lullaby	No	40		138.2	139.4	6	48	74.3	3.No	0	0
155	Inborn	40	3800	Female	O	O	N/A	Positive	N/A	Negative	No	No	No	No	No	No	290.1	290	Lullaby	No	40	187	95	96	6	72	121	3.No	0	0
156	Inborn	40	3700	Female	B	B	Positive	Positive	N/A	Negative	No	No	Yes	No	No	No	282.7	274.6	Lullaby	No	40		67.1	68.1	6	62	64	3.No	0	0
158	Inborn	40	3250	Female	O	O	Positive	Positive	N/A	Negative	No	No	Yes	No	No	No	229.6	217.9	Lullaby	No	40		110.4	110.4	6	28	28	3.No	0	0
166	Inborn	40	2900	Female	O	B	Positive	Positive	N/A	Negative	No	No	Yes	No	No	No	269.9	280.5	Lullaby	No	40	239	44	45.5	6	70.5	78	3.No	0	0
184	Inborn	40	3200	Male	O	O	Positive	Positive	N/A	Negative	No	No	No	No	No	No	296.8	297.4	Lullaby	No	40	199.1	195.5	197	6	66.5	74	3.No	0	0
218	Inborn	40	2800	Male	O	B	Positive	Positive	N/A	Negative	No	No	No	No	No	Yes	212.8	221.4	Lullaby	No	40	169.7	42.3	43.5	6	97	150.3	3.No	0	0
227	Inborn	40	2900	Male	AB	AB	Positive	Positive	N/A	Negative	No	No	No	No	No	No	351.4	359.4	Lullaby	No	40	185.6	71.1	71.6	6	42	47.5	3.No	0	0
257	Inborn	40	3800	Male	AB	A	Negative	Positive	N/A	Negative	No	No	No	No	No	No	253.5	244.5	Lullaby	No	40		91.8	93.8	6	64	73	3.No	0	0
282	Inborn	40	2840	Male	O	B	Positive	Positive	N/A	Negative	No	No	No	No	No	No	274.1	232.1	Lullaby	No	40	198.6	68.9	69.7	6	23	28.7	3.No	0	0
283	Inborn	40	3200	Male	B	N/A	Positive	N/A	Negative	N/A	No	No	No	No	No	No	301.3	285.9	Lullaby	No	40	179.8	76.8	78.8	6	50.5	56	3.No	0	0
304	Inborn	40	3500	Male	O	O	Positive	Positive	N/A	Negative	No	No	No	No	No	No	211.9	230.5	Lullaby	No	40	159.6	97.7	98.2	6	88.5	93	3.No	0	0
81	Inborn	41	2430	Female	O	B	Positive	Positive	N/A	Negative	No	No	Yes	No	No	No	259.9	256.8	Lullaby	No	41	157.2	48	49	6	42	68	3.No	0	0
45	Outborn	37	2500	Male	O	B	Positive	Positive	N/A	Negative	No	No	Yes	No	No	No	261.8	275.1	Lullaby	No	37	138.6	428.3	430.3	6	98.5	117.5	3.No	0	0
222	Outborn	37	3000	Female	O	A	Positive	Positive	N/A	Negative	No	No	Yes	No	No	No	336.8	315.1	Lullaby	No	37	236.4	70.1	71.1	6	55	69	3.No	0	0
1	Outborn	38	2600	Male	B	A	N/A	Negative	N/A	Negative	No	No	Yes	No	No	No	266.2	221.4	Lullaby	No	38	149.9	283.8	284.7	6	49.8	51.3	3.No	0	0
12	Outborn	38	3800	Female	AB	B	Positive	Positive	N/A	Positive	No	No	Yes	No	No	No	404.1	395	Lullaby	No	38	202.2	195.2	196.2	6	99.8	100.8	3.No	0	0
33	Outborn	38	3200	Male	O	O	Positive	Positive	N/A	Negative	No	No	Yes	No	No	No	288.6	287	Lullaby	No	38	205.2	247.3	247.8	6	65.5	91	3.No	0	0
59	Outborn	38	3000	Female	B	B	Positive	Positive	N/A	Negative	No	No	Yes	No	No	Yes	281.6	202.1	Lullaby	No	38		41.8	41.8	6	164.5	164.5	3.No	0	0
201	Outborn	38	2800	Female	N/A	N/A	N/A	N/A	N/A	Negative	No	No	Yes	No	No	No	254	199.5	Lullaby	No	38	124.7			6	40.5	41	3.No	0	0
203	Outborn	38	3500	Male	B	O	Positive	Positive	N/A	Negative	No	No	Yes	No	No	No	293.3	283.2	Lullaby	No	38	291.2	75.3	76.8	6	22	23.5	3.No	0	0
296	Outborn	38	2500	Female	O	O	Positive	Positive	N/A	Negative	No	No	No	No	No	No	272.6	277.9	Lullaby	No	38	183.6	67.3	68.3	6	18.8	46.5	3.No	0	0
90	Outborn	39	2600	Male	O	A	Positive	Positive	N/A	Negative	No	No	No	Yes	No	Yes	381.4	257.9	Lullaby	No	39	205.4	35.9	40.3	6	70	408.3	3.No	0	0
133	Outborn	39	3500	Male	O	B	Positive	Positive	N/A	Negative	No	No	Yes	No	No	No	273.2	245.8	Lullaby	No	39		359.5	360	6	120	120.5	3.No	0	0
173	Outborn	39	3200	Male	B	B	Positive	Positive	N/A	Negative	No	No	Yes	No	No	No	230.4	218.3	Lullaby	No	39	190	68	68.5	6	44.5	44	3.No	0	0
199	Outborn	39	3000	Female	O	B	Positive	Positive	N/A	Negative	No	No	Yes	No	No	No	276.5	277.5	Lullaby	No	39	205.5	155.8	157.3	6	66	67.5	3.No	0	0
213	Outborn	39	3500	Male	O	B	Positive	Positive	N/A	Negative	No	No	No	No	No	No	322.1	285.1	Lullaby	No	39	197.2	251.4	254.2	6	51	56.8	3.No	0	0
221	Outborn	39	3200	Male	N/A	AB	N/A	Positive	N/A	Negative	No	No	No	No	No	No	261.1	239.1	Lullaby	No	39	153.9	172.3	173.8	6	46	50.5	3.No	0	0
226	Outborn	39	3200	Female	O	O	Positive	Positive	N/A	Negative	No	No	No	No	No	Yes	297.3	267.9	Lullaby	No	39	115.3	63.6	65.1	6	63	94.5	3.No	0	0
229	Outborn	39	2700	Female	O	B	Positive	Positive	N/A	Negative	No	No	No	No	No	No	425.6	287.4	Lullaby	No	39	218.1	224.3	226	6	88	94.8	3.No	0	0
275	Outborn	40	4000	Male	B	O	Positive	Positive	N/A	Negative	No	No	No	No	No	No	225.9	226.1	Lullaby	No	40	167	61.3	64.8	6	62	69.5	3.No	0	0
142	Unclear	37	2500	Male	O	O	Positive	Positive	N/A	Negative	No	No	No	No	No	No	365.1	314.7	Lullaby	No	37	137.8	87.4	88.7	6	71	96.3	3.No	0	0
37	Unclear	39	3100	Male	N/A	O	N/A	Positive	N/A	Negative	No	No	Yes	No	No	No	360.3	344.6	Lullaby	No	39		185	186	6	94	95	3.No	0	0
152	Unclear	40	2800	Male	O	A	Positive	Positive	N/A	Negative	No	No	Yes	No	No	No	201	178	Lullaby	No	40		60.5	61	6	12	12.5	3.No	0	0
259	Inborn	35	3200	Male	O	B	Positive	Positive	N/A	Negative	No	No	Yes	No	No	No	366.6	346.6	PTV3000	No	35	251.4			6	52	55	3.No	0	0
40	Inborn	36	2300	Male	N/A	B	N/A	Positive	N/A	Negative	No	No	Yes	No	No	No	400.5	370.6	PTV3000	No	36		120.8	123.3	6	380	382.5	3.No	0	0
52	Inborn	36	3200	Male	O	A	Positive	Positive	N/A	Negative	No	No	Yes	No	No	No	304	281.6	PTV3000	No	36		90	90.5	6	5	5.5	3.No	0	0
46	Inborn	37	2730	Female	O	O	Negative	Negative	N/A	Negative	No	No	Yes	No	No	No	327.9	287.1	PTV3000	No	37	191.7	67.7	68.2	6	73	94.5	3.No	0	0
60	Inborn	37	3170	Female	B	O	Positive	Positive	N/A	Negative	No	No	Yes	No	No	No	277.4	288.2	PTV3000	No	37		96.8	97.1	6	67.8	116	3.No	0	0
86	Inborn	37	2200	Female	O	A	Positive	Positive	N/A	Negative	No	No	Yes	No	No	No	295	281.1	PTV3000	No	37	180	54.6	56.1	6	67.5	71	3.No	0	0
238	Inborn	37	1920	Female	B	O	Positive	Positive	N/A	Negative	No	No	No	No	No	No	259	234	PTV3000	No	37	194	170.8	171.8	6	64	87	3.No	0	0
21	Inborn	38	3400	Male	A	A	Positive	Positive	N/A	Negative	No	No	Yes	No	No	Yes	266.9	258	PTV3000	No	38	239	73	73.5	6.5	76.5	167	3.No	0	0
23	Inborn	38	3400	Male	O	O	Positive	Positive	N/A	Negative	No	No	Yes	No	No	No	243.9	250.5	PTV3000	No	38	155.6	111.9	114.4	7.5	61.5	84	3.No	0	0
30	Inborn	38	2770	Female	O	B	Positive	Positive	N/A	Negative	No	No	Yes	No	No	Yes	330.1	313.5	PTV3000	No	38		56.4	57.9	6	129	133.5	3.No	0	0
32	Inborn	38	3100	Male	B	B	Positive	Positive	N/A	Negative	No	No	Yes	No	No	No	275	282.6	PTV3000	No	38		96.3	96.8	6	48	48.5	3.No	0	0
39	Inborn	38	3100	Male	N/A	O	N/A	Positive	N/A	Negative	No	No	Yes	No	No	No	255.8	248	PTV3000	No	38	198.2	59.2	60.2	6	25.5	33.5	3.No	0	0
41	Inborn	38	3300	Male	N/A	O	N/A	Positive	N/A	Negative	No	No	Yes	No	No	No	440.6	384.6	PTV3000	No	38		468.8	471	6	187	189.2	3.No	0	0
69	Inborn	38	2600	Male	B	B	Positive	Positive	N/A	Negative	No	No	Yes	No	No	No	272.9	255	PTV3000	No	38		112	114	6	52	69	3.No	0	0
75	Inborn	38	3200	Male	A	A	Positive	Positive	N/A	Negative	No	No	No	No	No	No	245.6	254.8	PTV3000	No	38		72.5	73.5	6	72	73	3.No	0	0
85	Inborn	38	2900	Male	O	O	Positive	Positive	N/A	Negative	No	No	Yes	No	No	Yes	235.4	227.8	PTV3000	No	38		66.3	67.3	6	33	109	3.No	0	0
110	Inborn	38	2900	Female	O	O	Positive	Positive	N/A	Negative	No	No	No	No	No	Yes	241.2	237.2	PTV3000	No	38	156	64.8	66.3	6	57	72.5	3.No	0	0
157	Inborn	38	2770	Female	O	O	Positive	Positive	N/A	Negative	No	No	No	No	No	No	268.7	248.7	PTV3000	No	38	199	92.7	93.9	6	48	54.3	3.No	0	0
161	Inborn	38	3800	Male	B	O	Positive	Positive	N/A	Negative	No	No	No	No	No	No	249.9	269.2	PTV3000	No	38	144.6	79.8	80.6	6	71.2	76.3	3.No	0	0
179	Inborn	38	2700	Female	A	B	Positive	Positive	N/A	Negative	No	No	Yes	No	No	No	268.8	255.7	PTV3000	No	38	220.9	71.2	72.2	6	47	70	3.No	0	0
196	Inborn	38	2500	Male	O	O	Positive	Positive	N/A	Negative	No	No	Yes	No	No	No	271	260	PTV3000	No	38	213.6	74.8	75.8	6	30	55	3.No	0	0
246	Inborn	38	3200	Female	O	B	Positive	Positive	N/A	Positive	No	No	No	No	No	No	388.9	384.9	PTV3000	No	38	272	63.7	65.7	6	83.5	107.5	3.No	1	0
302	Inborn	38	3500	Male	N/A	A	N/A	Positive	N/A	Negative	No	No	No	No	No	No	252.6	275.8	PTV3000	No	38	157.3	43.8	45.3	6	123	146.5	3.No	0	0
306	Inborn	38	3500	Male	O	B	Positive	Positive	N/A	Negative	No	No	No	No	No	No	217	219	PTV3000	No	38	150.2	46.9	48.4	6	37	46.5	3.No	0	0
307	Inborn	38	3500	Male	O	B	Positive	Positive	Negative	Negative	No	No	No	No	No	No	252.5	309.1	PTV3000	No	38	200.4	98.9	100.4	6	45	63.5	3.No	0	0
3	Inborn	39	3600	Male	N/A	B	N/A	Positive	N/A	Negative	No	No	Yes	No	No	Yes	303	304.1	PTV3000	No	39	201.1	50	50.3	6	74.8	117.2	3.No	0	0
5	Inborn	39	3300	Male	N/A	AB	N/A	Positive	N/A	Negative	No	No	Yes	No	No	No	214.8	217.5	PTV3000	No	39	183.5	109.2	110.2	6	27	28	3.No	0	0
11	Inborn	39	2600	Female	B	O	Positive	Positive	N/A	Negative	No	No	No	No	No	Yes	264.5	218.3	PTV3000	No	39	147.5	70.2	72.4	6	69	116.3	3.No	0	0
15	Inborn	39	3500	Male	O	B	Positive	Positive	N/A	Negative	No	No	Yes	No	No	Yes	252.9	267.2	PTV3000	No	39	153.8	37	39.5	6	46.2	144	3.No	0	0
20	Inborn	39	3100	Female	N/A	A	N/A	Positive	N/A	Positive	No	No	Yes	No	No	Yes	191	194.9	PTV3000	No	39	131.2	32.4	33.9	6	28.5	124	3.No	0	0
27	Inborn	39	3600	Female	N/A	B	N/A	Positive	N/A	Negative	No	No	Yes	No	No	No	373	278.6	PTV3000	No	39		426.8	429.3	6	92.6	95.1	3.No	0	0
35	Inborn	39	3000	Female	N/A	A	N/A	Positive	N/A	Negative	No	No	Yes	No	No	No	346.2	323.6	PTV3000	No	39	161	169.4	169.9	6	73.5	80	3.No	0	0
49	Inborn	39	3100	Male	A	B	Positive	Positive	N/A	Negative	No	No	Yes	No	No	No	271.3	246.6	PTV3000	No	39		141.3	141.8	6	46.5	47	3.No	0	0
56	Inborn	39	3300	Female	B	B	Positive	Positive	N/A	Negative	No	No	Yes	No	No	No	272.1	266	PTV3000	No	39	196	85.2	86.7	6	74.5	97	3.No	0	0
58	Inborn	39	3100	Male	N/A	B	N/A	Positive	N/A	Negative	No	No	Yes	No	No	Yes	355.7	276.5	PTV3000	No	39		51	148	6	45	190	3.No	0	0
64	Inborn	39	3000	Male	A	A	Positive	Positive	N/A	Negative	No	No	Yes	No	No	No	217.6	211.7	PTV3000	No	39	134.1	90.9	92.2	6	53.5	72.8	3.No	0	0
65	Inborn	39	3000	Male	A	A	Positive	Positive	N/A	Negative	No	No	Yes	No	No	No	307.1	277.1	PTV3000	No	39	236.7	65.8	66.8	6	47	73	3.No	0	0
71	Inborn	39	2730	Female	O	O	Positive	Positive	N/A	Negative	No	No	Yes	No	No	Yes	272.9	247.7	PTV3000	No	39		1.7	2.2	6	139	191.5	3.No	0	0
82	Inborn	39	3300	Male	O	A	Positive	Positive	N/A	Negative	No	No	No	No	No	Yes	326.1	284.7	PTV3000	No	39	141.9	46	46.3	6	70.5	96.8	3.No	0	0
89	Inborn	39	3100	Female	N/A	A	N/A	Positive	N/A	Negative	No	No	Yes	No	No	No	307.5	290.9	PTV3000	No	39	190	88.3	90.2	6	73	98.8	3.No	0	0
92	Inborn	39	2800	Female	A	O	Positive	Positive	N/A	Negative	No	No	No	No	No	Yes	254.7	181.1	PTV3000	No	39		58.3	59.8	6	14	354.5	3.No	0	0
94	Inborn	39	3400	Female	O	B	Positive	Positive	N/A	Negative	No	No	Yes	No	No	Yes	257.9	244.8	PTV3000	No	39		76.7	78.8	6	88.9	91	3.No	0	0
96	Inborn	39	3010	Male	O	B	Positive	Positive	N/A	Negative	No	No	Yes	No	No	No	232.8	210.8	PTV3000	No	39	98.9	144.6	145.6	6	96	121	3.No	0	0
106	Inborn	39	2700	Male	O	O	Positive	Positive	N/A	Negative	No	No	Yes	No	No	Yes	303.5	271.4	PTV3000	No	39	180.1	67.7	115.7	6	73	145	3.No	0	0
141	Inborn	39	2800	Female	B	B	Positive	Positive	N/A	Negative	No	No	Yes	No	No	No	282.2	202	PTV3000	No	39	159.1	176.3	178.8	6	23	97.5	3.No	0	0
165	Inborn	39	3500	Female	O	A	Positive	Positive	N/A	Negative	No	No	Yes	No	No	No	323.7	288.8	PTV3000	No	39		109.3	110.1	6	72	96.8	3.No	0	0
168	Inborn	39	3000	Female	A	A	Positive	Positive	N/A	Negative	No	No	Yes	No	No	No	343.4	325.3	PTV3000	No	39	188.8	1.1	1.7	6	103.2	119.8	3.No	0	0
174	Inborn	39	3600	Male	O	B	Positive	Positive	N/A	Negative	No	No	No	No	No	No	343.2	327.2	PTV3000	No	39	206.5	90	91.3	6	46	49.3	3.No	0	0
187	Inborn	39	2750	Male	B	N/A	Positive	N/A	N/A	N/A	No	No	Yes	No	No	No	255.4	250.1	PTV3000	No	39	190	84.8	88.8	6	45	55	3.No	0	0
198	Inborn	39	2700	Male	A	AB	Positive	Positive	N/A	Negative	No	No	No	No	No	No	291.7	270.5	PTV3000	No	39	200	75.2	75.9	6	82	96.8	3.No	0	0
224	Inborn	39	2900	Female	O	A	Positive	Positive	N/A	Negative	No	No	No	No	No	No	321.9	315.6	PTV3000	No	39	225.1	65.1	66.8	6	49	68.7	3.No	0	0
231	Inborn	39	3500	Male	B	O	Positive	Positive	N/A	Negative	No	No	No	No	No	No	277.2	261.5	PTV3000	No	39		47.5	49.5	6	46.5	69.5	3.No	0	0
235	Inborn	39	3100	Female	O	A	Positive	Positive	N/A	Negative	No	No	No	No	No	No	241.3	266.3	PTV3000	No	39	248.4	42.3	44.4	6	43	65.2	3.No	0	0
240	Inborn	39	3100	Female	B	AB	Positive	Positive	N/A	Negative	No	No	No	No	No	No	252.2	236.8	PTV3000	No	39	178.6	139.4	141.4	6	33	47	3.No	0	0
243	Inborn	39	3600	Male	O	A	Positive	Positive	N/A	Negative	No	No	No	No	No	No	261.9	267	PTV3000	No	39	192.6	50.8	51.8	6	32	54	3.No	0	0
249	Inborn	39	2800	Male	O	A	Positive	Positive	N/A	Negative	No	No	No	No	No	No	314	301.3	PTV3000	No	39	201.5	89.4	90.4	6	53	72	3.No	0	0
253	Inborn	39	3200	Male	O	O	N/A	Positive	N/A	Negative	No	No	No	No	No	No	203.1	193.7	PTV3000	No	39	168.7	107.3	107.8	6	22.5	40.5	3.No	0	0
284	Inborn	39	3000	Male	O	A	Positive	Positive	N/A	Negative	No	No	No	No	No	No	291	250.1	PTV3000	No	39	237.2	96.9	97.9	6	97.5	101.5	3.No	0	0
293	Inborn	39	3600	Male	A	A	Positive	Positive	Negative	Negative	No	No	No	No	No	No	428.5	427.9	PTV3000	No	39	192.4	108	109.3	6	91	101.3	3.No	0	0
6	Inborn	40	3200	Male	N/A	B	N/A	Positive	N/A	Negative	No	No	Yes	No	No	No	299.8	296.3	PTV3000	No	40	164.3	95.6	96.6	6	49.8	51	3.No	0	0
70	Inborn	40	3300	Male	A	AB	Positive	Positive	N/A	Negative	No	No	No	No	No	No	372.9	362.2	PTV3000	No	40	202.5	156.8	157.8	6	76	77	3.No	0	0
78	Inborn	40	2940	Female	O	A	Positive	Positive	N/A	Negative	No	No	No	No	No	Yes	244.5	216.6	PTV3000	No	40	136.6	37.1	37.6	6	121.5	169	3.No	0	0
91	Inborn	40	3600	Female	O	O	Positive	Positive	N/A	Negative	No	No	Yes	No	No	No	349.4	326.5	PTV3000	No	40	216	96	96.5	6	73	143.5	3.No	0	0
95	Inborn	40	3200	Male	O	A	Positive	Positive	N/A	Negative	No	No	Yes	No	No	No	238.7	241.8	PTV3000	No	40	183.5	473.3	474.7	6	41	67.3	3.No	0	0
102	Inborn	40	3300	Male	O	B	Positive	Positive	N/A	Negative	No	No	Yes	No	No	No	206.7	199.5	PTV3000	No	40	150.7	77.2	78.2	6	69	90	3.No	0	0
112	Inborn	40	3090	Female	O	A	Positive	Positive	N/A	Negative	No	No	No	No	No	No	294.1	284.3	PTV3000	No	40	161.7	90.8	92.7	6	47	54.8	3.No	0	0
115	Inborn	40	3300	Male	B	B	Positive	Positive	N/A	Negative	No	No	No	No	No	No	315.1	301.1	PTV3000	No	40	157.4	237.2	238.2	6	97.5	98.5	3.No	0	0
120	Inborn	40	2600	Female	O	O	Positive	Positive	N/A	Negative	No	No	No	No	No	No	270	260.4	PTV3000	No	40	124.6	119.8	121	5	43	50.3	3.No	0	0
127	Inborn	40	2700	Female	A	A	Positive	Positive	N/A	Negative	No	No	No	No	No	Yes	242.7	236.4	PTV3000	No	40	153.9	44.8	45.8	6	96	121	3.No	0	0
128	Inborn	40	2700	Male	O	O	Positive	Positive	N/A	Negative	No	No	Yes	No	No	No	258.3	249.6	PTV3000	No	40	130.2	63.7	64.5	6	49	73.8	3.No	0	0
129	Inborn	40	3500	Female	A	AB	Positive	Positive	N/A	Negative	No	No	Yes	No	No	No	345.3	325.9	PTV3000	No	40	120.5	140.5	165	6	66	114.5	3.No	0	0
132	Inborn	40	2800	Male	O	O	Positive	Positive	Negative	Negative	No	No	No	No	No	No	447.1	416.3	PTV3000	No	40	157.4	527.8	528.3	6	97	121.5	3.No	0	0
138	Inborn	40	2900	Male	O	O	Positive	Positive	N/A	Negative	No	No	Yes	No	No	No	283.5	263.4	PTV3000	No	40		126.3	127	6	92	92.7	3.No	0	0
144	Inborn	40	3000	Male	O	O	Positive	Positive	N/A	Negative	No	No	No	No	No	No	265.4	241.3	PTV3000	No	40	140	192.7	194	6	50	54.3	3.No	0	0
147	Inborn	40	2900	Female	O	A	Positive	Positive	N/A	Negative	No	No	Yes	No	No	No	288.5	249.8	PTV3000	No	40	145.5	70.6	71.1	6	75	97.5	3.No	0	0
148	Inborn	40	3200	Female	AB	A	Positive	Positive	N/A	Negative	No	No	Yes	No	No	No	345.4	331.5	PTV3000	No	40	170.2	92.5	93.9	6	48	73.4	3.No	0	0
151	Inborn	40	3200	Male	O	B	Positive	Positive	N/A	Negative	No	No	No	No	No	No	303.4	298	PTV3000	No	40		82.8	83.3	6	12.5	85	3.No	0	0
154	Inborn	40	3600	Female	A	A	Positive	Positive	N/A	Negative	No	No	No	No	No	No	316.5	301.5	PTV3000	No	40		80.5	81.8	6	47.5	48.8	3.No	0	0
183	Inborn	40	3200	Female	O	A	Positive	Positive	N/A	Negative	No	No	No	No	No	No	399.7	374.4	PTV3000	No	40		458	458.5	6	71	71.5	3.No	0	0
188	Inborn	40	3200	Female	A	O	Positive	Positive	N/A	Negative	No	No	Yes	No	No	No	250	248.3	PTV3000	No	40	163.4	123.5	123.5	6	68	74	3.No	0	0
193	Inborn	40	3200	Female	B	B	Positive	Positive	N/A	Negative	No	No	No	No	No	No	236.2	227.3	PTV3000	No	40		142.4	167.4	6	52	77	3.No	0	0
202	Inborn	40	3300	Male	N/A	O	N/A	Positive	N/A	Negative	No	No	Yes	No	No	No	230.4	221.8	PTV3000	No	40	142.7	112.3	113.8	6	39	43.5	3.No	0	0
206	Inborn	40	3600	Male	A	AB	Positive	Positive	N/A	Negative	No	No	Yes	No	No	No	329.2	291.7	PTV3000	No	40	156.9	47.1	49.3	6	46.5	55.7	3.No	0	0
209	Inborn	40	3200	Female	N/A	N/A	N/A	N/A	N/A	Negative	No	No	No	No	No	No	328.3	354.9	PTV3000	No	40	175.5			6	106.5	125.3	3.No	0	0
212	Inborn	40	2900	Female	O	A	Positive	Positive	N/A	Negative	No	No	Yes	No	No	No	343.8	320	PTV3000	No	40	227.1	68.6	70.6	6	52.5	69.5	3.No	0	0
266	Inborn	40	3300	Female	O	A	Positive	Positive	N/A	Negative	No	No	No	No	No	No	274.2	303.7	PTV3000	No	40	207.1	49	50.8	6	146.5	150.3	3.No	0	0
278	Inborn	40	2900	Female	O	O	Negative	Positive	N/A	Negative	No	No	Yes	No	No	No	260.1	276.5	PTV3000	No	40	180.9	56.7	57.7	6	38	47	3.No	0	0
281	Inborn	40	4200	Female	O	B	Positive	Positive	N/A	Negative	No	No	No	No	No	No	326.6	373.1	PTV3000	No	40	189.7	47.3	47.8	6	51	52.5	3.No	0	0
286	Inborn	40	3800	Female	O	B	Positive	Positive	Negative	Negative	No	No	No	No	No	No	373.2	360.6	PTV3000	No	40	215.9	68.1	68.6	6	179	186	3.No	0	0
291	Inborn	40	3000	Female	O	O	Positive	Positive	N/A	Negative	No	No	No	No	No	No	350.3	317.5	PTV3000	No	40	240	95.2	95.5	6	27.5	44.8	3.No	0	0
295	Inborn	40	3000	Female	N/A	A	N/A	Positive	N/A	Positive	No	No	No	No	No	No	149.2	217.5	PTV3000	No	40		23.5	24.3	6	44	50.8	3.No	0	0
298	Inborn	40	4000	Male	O	O	Positive	Positive	N/A	Negative	No	No	No	No	No	No	276.3	271.1	PTV3000	No	40	208.4	105.8	106.8	6	73	94	3.No	0	0
97	Outborn	36	3500	Male	O	B	Positive	Positive	N/A	Negative	No	No	No	No	No	No	234.7	236.2	PTV3000	No	36	180.4	341.3	365.3	6	36	63	3.No	0	0
265	Outborn	37	3100	Male	B	B	Positive	Positive	N/A	Negative	No	No	Yes	No	No	No	284.3	272.8	PTV3000	No	37	230.9	187.8	188.8	6	14.5	41.5	3.No	0	0
43	Outborn	38	3310	Female	O	B	Positive	Positive	N/A	Negative	No	No	Yes	No	No	Yes	431.3	433.2	PTV3000	No	38		45.8	46.9	6	92	117.2	3.No	0	0
73	Outborn	38	3700	Male	O	O	Positive	Positive	N/A	Negative	No	No	Yes	No	No	No	268.7	232.1	PTV3000	No	38		95.4	96.2	6	48	48.8	3.No	0	0
84	Outborn	38	3500	Male	O	B	Positive	Positive	N/A	Negative	No	No	Yes	No	No	No	274.7	275.8	PTV3000	No	38		273.2	273.5	6	49	49.3	3.No	0	0
214	Outborn	38	2800	Female	B	B	Positive	Positive	N/A	Negative	No	No	No	No	No	Yes	322.5	303.8	PTV3000	No	38		79.9	80.8	6	95.3	100.3	3.No	0	0
62	Outborn	39	3000	Male	A	B	Positive	Positive	N/A	Negative	No	No	Yes	No	No	No	304.9	299.1	PTV3000	No	39		121.5	122.8	6	44.5	45.8	3.No	0	0
99	Outborn	39	2800	Male	O	O	Positive	Positive	N/A	Negative	No	No	No	No	No	No	352.8	310.8	PTV3000	No	39	137.1	263	264	6	53	73	3.No	0	0
172	Outborn	39	3500	Male	O	B	Positive	Positive	N/A	Negative	No	No	Yes	No	No	No	257.4	254	PTV3000	No	39	189			6	33	50.8	3.No	0	0
185	Outborn	39	3100	Female	N/A	B	N/A	Positive	N/A	Negative	No	No	Yes	No	No	No	290.1	268.4	PTV3000	No	39	144.4			6	48	55.8	3.No	0	0
192	Outborn	39	3200	Female	AB	A	Positive	Positive	N/A	Negative	No	No	No	No	No	No	233.9	233	PTV3000	No	39	188.8	66	67	6	50	55	3.No	0	0
233	Outborn	39	3600	Male	A	N/A	Positive	Positive	N/A	N/A	No	No	No	No	No	No	364.8	264.9	PTV3000	No	39	175.1			6	66	75.5	3.No	0	0
262	Outborn	39	3000	Male	A	O	Positive	Positive	N/A	Negative	No	No	No	No	No	No	273.6	236.5	PTV3000	No	39	234.6	98.3	101.8	6	21.5	30	3.No	0	0
274	Outborn	39	3500	Male	O	B	Positive	Positive	N/A	Negative	No	No	No	No	No	No	261.6	258.4	PTV3000	No	39	211.8	99.4	100.6	6	35	63.2	3.No	0	0
301	Outborn	39	3000	Male	O	B	Positive	Positive	N/A	Negative	No	No	No	No	No	No	231.9	223.7	PTV3000	No	39		81.9	83.4	6	40.5	68	3.No	0	0
217	Outborn	40	2700	Female	O	A	Positive	Positive	N/A	Negative	No	No	Yes	No	No	No	399	386.6	PTV3000	No	40	197.3	232.3	233	6	73	90.8	3.No	0	0
228	Outborn	40	3500	Female	B	O	Positive	Positive	N/A	Negative	No	No	Yes	No	No	No	259.6	298.3	PTV3000	No	40	170.6	55.3	57.8	6	71	90.6	3.No	0	0
256	Outborn	40	3300	Female	N/A	B	N/A	Positive	N/A	Positive	No	No	No	No	No	No	314.3	324.6	PTV3000	No	40	247.8	84.3	85	6	56	77.7	3.No	0	0
220	Outborn	41	3100	Female	N/A	A	N/A	Positive	N/A	Negative	No	No	No	No	No	No	286.1	273.8	PTV3000	No	41	192.9	92.1	93.3	6	58.5	69.7	3.No	0	0
204	Unclear	39	3300	Female	O	N/A	Positive	N/A	N/A	N/A	No	No	Yes	No	No	No	289	267.5	PTV3000	No	39	207.4			6	52.5	55	3.No	0	0
135	Unclear	40	3200	Female	O	B	Positive	Positive	N/A	Negative	No	No	No	No	No	No	398	336.3	PTV3000	No	40	150.4	121.1	121.6	6	76.5	103	3.No	0	0

## Sheet: legend
Variable	Type	Label
AgeAtAdm	Num	Age at NCU admission
AgeAtRxStart	Num	Age at start of phototherapy
Bweight	Num	Infant birthweight
ChangMach	Char	Different machine used
Coombs	Char	Coombs test result
ExclBF	Char	Excluding breastfeeding
FeedRisk	Char	Breastfeeding and feeding poorly
G6PD	Char	G6PD status
Gestage	Char	Gestational weeks at birth
GotAB	Char	Received antibiotics
GotO2	Char	Oxygen provided
InfBG	Char	Infant blood group
InfRh	Char	Infant Rh group
LOS	Num	Length of stay in NCU (hours)
MachineAlloc	Char	Machine allocation
MumBGp	Char	Maternal blood group
MumRh	Char	Maternal Rh group
PoorFeed	Char	Feeding poorly
PrevSib	Char	Previous sibling received phototherapy
RxDuration	Num	Duration of treatment (hours)
Sex	Char	Infant sex
SigBruis	Char	Significant bruising
TSB6	Num	TSB at six hours
TSBStart	Num	TSB at start of treatment
TSBend	Num	TSB at end of treatment
TimeToSix	Num	Hours elapsed at six hour reading
UniqueID	Num	Unique ID
Whereborn	Char	Place of birth
abocoombs	Num	Coombs positive ABO
gest3538	Num	Gestational age of 35-38 weeks
singdub	Num	Single vs Double sided therapy
